# Supplementary material for: Prediction of Signal Peptides in Proteins from Malaria Parasites
Source: Int J Mol Sci. 2018 Nov 22;19(12):3709. doi: 10.3390/ijms19123709 (PMC6321056; doi:10.3390/ijms19123709)
Supplement: Supplementary file 1 [file ijms-19-03709-s001.zip]

Archive with 4 entries (3 files):
- ijms-385348 suppl/
- ijms-385348 suppl/S1_plasmodium_benchmark.xlsx
- ijms-385348 suppl/S2_general_benchmark.xlsx
- ijms-385348 suppl/supplementary.docx
