# Supplementary material for: Prediction of Signal Peptides in Proteins from Malaria Parasites
Source: Int J Mol Sci. 2018 Nov 22;19(12):3709. doi: 10.3390/ijms19123709 (PMC6321056; doi:10.3390/ijms19123709)
Supplement: Supplementary file 1 [file ijms-19-03709-s001.zip › ijms-385348 suppl/S1_plasmodium_benchmark.xlsx]

## Sheet: S1_plasmodium_benchmark
Software	H	Gini	AUC	AUCH	KS	MER	MWL	Spec.Sens95	Sens.Spec95	ER	Sens	Spec	Precision	Recall	TPR	FPR	F	Youden	TP	FP	TN	FN	MCC
signalP 4.1 (no tm)	0.610188	0.733482	0.866741	0.866741	0.733482	0.10687	0.083562	0.652133	0.366254	0.10687	0.823529	0.909953	0.688525	0.823529	0.823529	0.090047	0.75	0.733482	42	19	192	9	0.687152
signalP 4.1 (tm)	0.473967	0.590187	0.795093	0.795093	0.590187	0.114504	0.128489	0.809518	0.078186	0.114504	0.647059	0.943128	0.733333	0.647059	0.647059	0.056872	0.6875	0.590187	33	12	199	18	0.619555
signalP 3.0 (NN)	0.670931	0.787566	0.893783	0.893783	0.787566	0.099237	0.066605	0.520498	0.416912	0.099237	0.882353	0.905213	0.692308	0.882353	0.882353	0.094787	0.775862	0.787566	45	20	191	6	0.721977
signalP 3.0 (HMM)	0.408406	0.546882	0.773441	0.773441	0.546882	0.137405	0.142066	0.796034	0.238062	0.137405	0.627451	0.919431	0.653061	0.627451	0.627451	0.080569	0.64	0.546882	32	17	194	19	0.555306
PrediSi	0.191522	0.290679	0.64534	0.64534	0.290679	0.164122	0.222394	0.885545	0.994884	0.164122	0.333333	0.957346	0.653846	0.333333	0.333333	0.042654	0.441558	0.290679	17	9	202	34	0.384944
Philius	0.414062	0.541492	0.770746	0.770746	0.541492	0.129771	0.143756	0.814609	0.14979	0.129771	0.607843	0.933649	0.688889	0.607843	0.607843	0.066351	0.645833	0.541492	31	14	197	20	0.568437
Phobius	0.447	0.575969	0.787984	0.787984	0.575969	0.125954	0.132947	0.797314	0.191961	0.125954	0.647059	0.92891	0.6875	0.647059	0.647059	0.07109	0.666667	0.575969	33	15	196	18	0.589519
signalHsmm-2010	0.726544	0.85243	0.926215	0.926215	0.85243	0.10687	0.046268	0.996033	0.597313	0.10687	0.980392	0.872038	0.649351	0.980392	0.980392	0.127962	0.78125	0.85243	50	27	184	1	0.74089
signalHsmm-2010 (homol. red. 50%)	0.759308	0.876777	0.938389	0.938389	0.876777	0.099237	0.038634	0.993839	0.594231	0.099237	1	0.876777	0.662338	1	1	0.123223	0.796875	0.876777	51	26	185	0	0.762052
signalHsmm-2010 (raw aa)	0.615248	0.743611	0.871806	0.871806	0.743611	0.110687	0.080386	0.613448	0.419561	0.110687	0.843137	0.900474	0.671875	0.843137	0.843137	0.099526	0.747826	0.743611	43	21	190	8	0.685251
signalHsmm-1987	0.691003	0.812564	0.906282	0.906282	0.812564	0.103053	0.058767	0.322986	0.498849	0.103053	0.921569	0.890995	0.671429	0.921569	0.921569	0.109005	0.77686	0.812564	47	23	188	4	0.727083
signalHsmm-1987 (homol. red. 50%)	0.687887	0.817954	0.908977	0.908977	0.817954	0.110687	0.057077	0.131517	0.559276	0.110687	0.941176	0.876777	0.648649	0.941176	0.941176	0.123223	0.768	0.817954	48	26	185	3	0.719383
signalHsmm-1987 (raw aa)	0.533101	0.669919	0.83496	0.83496	0.669919	0.122137	0.10349	0.712855	0.361324	0.122137	0.764706	0.905213	0.661017	0.764706	0.764706	0.094787	0.709091	0.669919	39	20	191	12	0.635001
