# Supplementary material for: Prediction of Signal Peptides in Proteins from Malaria Parasites
Source: Int J Mol Sci. 2018 Nov 22;19(12):3709. doi: 10.3390/ijms19123709 (PMC6321056; doi:10.3390/ijms19123709)
Supplement: Supplementary file 1 [file ijms-19-03709-s001.zip › ijms-385348 suppl/S2_general_benchmark.xlsx]

## Sheet: S2_general_benchmark
Software	H	Gini	AUC	AUCH	KS	MER	MWL	Spec.Sens95	Sens.Spec95	ER	Sens	Spec	Precision	Recall	TPR	FPR	F	Youden	TP	FP	TN	FN	MCC
signalP 4.1 (no tm)	0.837068	0.897638	0.948819	0.948819	0.897638	0.051181	0.051181	0.999841	0.08847	0.051181	0.952756	0.944882	0.945312	0.952756	0.952756	0.055118	0.94902	0.897638	121	7	120	6	0.897666
signalP 4.1 (tm)	0.887574	0.929134	0.964567	0.964567	0.929134	0.035433	0.035433	0.294444	0.996457	0.035433	0.929134	1	1	0.929134	0.929134	0	0.963265	0.929134	118	0	127	9	0.931476
signalP 3.0 (NN)	0.874437	0.92126	0.96063	0.96063	0.92126	0.03937	0.03937	0.999097	0.999909	0.03937	0.968504	0.952756	0.953488	0.968504	0.968504	0.047244	0.960938	0.92126	123	6	121	4	0.921374
signalP 3.0 (HMM)	0.788357	0.866142	0.933071	0.933071	0.866142	0.066929	0.066929	0.998954	0.452297	0.066929	0.96063	0.905512	0.910448	0.96063	0.96063	0.094488	0.934866	0.866142	122	12	115	5	0.86746
PrediSi	0.620392	0.755906	0.877953	0.877953	0.755906	0.122047	0.122047	0.53189	0.504016	0.122047	0.874016	0.88189	0.880952	0.874016	0.874016	0.11811	0.87747	0.755906	111	15	112	16	0.755929
Philius	0.739292	0.834646	0.917323	0.917323	0.834646	0.082677	0.082677	0.185138	0.479316	0.082677	0.937008	0.897638	0.901515	0.937008	0.937008	0.102362	0.918919	0.834646	119	13	114	8	0.835293
Phobius	0.775941	0.858268	0.929134	0.929134	0.858268	0.070866	0.070866	0.999727	0.448589	0.070866	0.952756	0.905512	0.909774	0.952756	0.952756	0.094488	0.930769	0.858268	121	12	115	6	0.859227
signalHsmm-2010	0.812622	0.88189	0.940945	0.940945	0.88189	0.059055	0.059055	0.999129	0.35063	0.059055	0.96063	0.92126	0.924242	0.96063	0.96063	0.07874	0.942085	0.88189	122	10	117	5	0.882574
signalHsmm-2010 (homol. red. 50%)	0.800188	0.874016	0.937008	0.937008	0.874016	0.062992	0.062992	0.999772	0.347756	0.062992	0.952756	0.92126	0.923664	0.952756	0.952756	0.07874	0.937984	0.874016	121	10	117	6	0.87445
signalHsmm-2010 (raw aa)	0.628165	0.755906	0.877953	0.877953	0.755906	0.122047	0.122047	0.997735	0.726015	0.122047	0.96063	0.795276	0.824324	0.96063	0.96063	0.204724	0.887273	0.755906	122	26	101	5	0.766456
signalHsmm-1987	0.800188	0.874016	0.937008	0.937008	0.874016	0.062992	0.062992	0.999772	0.347756	0.062992	0.952756	0.92126	0.923664	0.952756	0.952756	0.07874	0.937984	0.874016	121	10	117	6	0.87445
signalHsmm-1987 (homol. red. 50%)	0.775941	0.858268	0.929134	0.929134	0.858268	0.070866	0.070866	0.999727	0.448589	0.070866	0.952756	0.905512	0.909774	0.952756	0.952756	0.094488	0.930769	0.858268	121	12	115	6	0.859227
signalHsmm-1987 (raw aa)	0.693666	0.80315	0.901575	0.901575	0.80315	0.098425	0.098425	0.999567	0.634335	0.098425	0.952756	0.850394	0.864286	0.952756	0.952756	0.149606	0.906367	0.80315	121	19	108	6	0.807391
